# Supplementary material for: Unraveling the mechanisms of PAMless DNA interrogation by SpRY-Cas9
Source: Nat Commun. 2024 Apr 30;15:3663. doi: 10.1038/s41467-024-47830-3 (PMC11061278; doi:10.1038/s41467-024-47830-3)
Supplement: Supplementary file 4 — Source Data [file 41467_2024_47830_MOESM4_ESM.xlsx]

## Sheet: Fig 2c
dSpRY-gRNA binding position (kbp)	dCas9-gRNA binding position (kbp)
5.49057	18.8061
9.15094	16.8265
17.3868	17.8163
43.0094	5.93878
1.01042	16.8265
15.1562	26.7245
20.2083	19.7959
26.2708	16.8265
32.3333	25.7347
48.5	16.8265
8.66071	18.8061
14.7232	18.8061
21.6518	18.8061
5.29091	1.97959
13.2273	21.7755
22.0454	19.7959
31.7455	17.8163
37.0364	20.7857
46.7364	13.8571
11.6759	13.8571
16.1667	10.8878
23.3518	20.7857
33.2315	15.8367
38.6204	18.8061
48.5	16.8265
3.46429	17.8163
10.3929	43.551
15.5893	18.8061
37.2411	0.989796
48.5	17.8163
7.18518	27.7143
17.963	18.8061
21.5556	22.7653
35.0278	26.7245
39.5185	2.96939
12.5741	17.8163
35.0278	13.8571
42.213	18.7678
4.11017	18.7678
10.6864	19.7556
14.7966	18.7678
22.1949	23.7067
40.2797	33.5845
48.5	3.95112
6.52885	23.7067
12.125	3.95112
21.4519	17.78
27.0481	18.7678
32.6442	28.6456
47.5673	17.78
5.29091	18.7678
14.1091	8.89002
16.7545	16.7923
22.9273	17.78
29.1	15.8045
31.7455	17.78
39.6818	14.8167
48.5	16.7923
1.76364	1.97556
7.93636	18.7678
16.7545	17.78
20.2818	17.78
26.4546	8.89002
27.3364	18.7678
34.3909	17.78
37.0364	17.78
48.5	17.78
6.28704	6.91446
12.5741	16.7923
16.1667	30.6212
20.6574	12.8411
27.8426	21.7312
35.0278	15.8045
35.9259	18.7678
46.7037	16.7923
5.49057	12.8411
12.8113	18.7678
20.1321	23.7067
26.5377	5.92668
28.3679	16.7923
32.0283	6.91446
36.6038	14.8167
43.9245	34.5723
5.95614	6.91446
12.7632	16.7923
19.5702	16.7923
22.9737	18.7678
39.1403	22.7189
45.9474	46.4257
8.08333	18.7678
19.7593	16.7923
25.1482	22.7189
41.3148	26.6701
48.5	20.7434
5.49057	32.5967
13.7264	17.78
19.217	19.7556
28.3679	38.5234
30.1981	18.7678
32.0283	19.7556
34.7736	30.6212
39.3491	18.7678
43.0094	18.7678
8.08333	17.78
15.2685	18.7678
17.963	20.7434
21.5556	43.4623
35.0278	15.8045
40.4167	23.7067
48.5	35.5601
0.95098	20.7434
6.65686	7.90224
13.3137	17.78
22.8235	37.5356
25.6765	17.78
28.5294	21.7312
37.0882	17.78
38.9902	17.78
1.76364	16.7923
7.93636	21.7312
13.2273	36.5479
17.6364	14.8167
27.3364	19.7556
47.6182	22.7189
1.03191	6.91446
4.12766	11.8534
12.383	17.78
19.6064	13.8289
26.8298	21.7312
31.9894	44.4501
41.2766	16.7923
5.10526	17.78
15.3158	21.7312
21.2719	14.8167
24.6754	17.78
28.9298	19.7556
34.886	0.98778
40.8421	19.7556
47.6491	22.7189
3.23333	18.7678
12.9333	19.7556
19.4	18.7678
29.9083	17.78
36.375	22.7189
42.8417	19.7556
1.83019	22.7189
7.32076	17.78
9.15094	28.6456
14.6415	17.78
20.1321	18.7678
22.8774	14.8167
27.4528	18.7678
29.283	4.9389
38.434	19.7556
10.2596	26.6701
13.9904	22.7189
21.4519	19.7556
30.7788	26.6701
33.5769	7.90224
38.2404	18.7678
41.9712	19.7556
47.5673	5.92668
4.7549	25.6823
13.3137	22.7189
21.8726	16.7923
28.5294	2.96334
35.1863	16.7923
40.8922	43.4623
43.7451	1.97556
0.95098	4.9389
2.85294	21.7312
7.60784	20.7434
18.0686	14.8167
37.0882	19.7556
45.6471	18.7678
4.25439	33.5845
7.65789	18.7678
15.3158	36.5479
20.4211	6.91446
24.6754	18.7678
30.6316	18.7678
34.0351	19.7556
40.8421	17.78
6.68966	22.7189
12.5431	37.5356
22.5776	19.7556
42.6465	19.7556
45.9914	40.499
3.34483	26.6701
6.68966	18.7678
13.3793	19.7556
18.3966	18.7678
21.7414	19.7556
25.0862	20.7434
27.5948	19.7556
36.7931	18.7678
41.8103	21.7312
45.1552	19.7556
14.55	19.7556
22.31	28.6456
12.8113	18.7678
17.963	41.4868
21.5556	19.7556
35.9259	40.499
20.2818	21.7312
8.73	19.7556
19.4	19.7556
28.13	18.7678
32.98	7.90224
37.83	18.7678
44.62	18.7678
19.5865	12.8411
32.6442	21.7312
37.3077	17.78
5.82	17.78
45.59	17.78
15.5893	18.7678
19.9196	18.7678
25.1161	18.7678
9.52679	18.7678
21.6518	18.7678
30.3125	18.7678
5.82	19.7556
23.28	18.7678
32.01	18.7678
43.65	18.7678
48.5	18.7678
8.22034	18.7678
18.9068	18.7678
35.3475	43.4623
41.1017	19.7556
22.0454	18.7678
35.2727	18.7678
38.8	18.7678
45.8546	18.7678
1.76364	17.78
6.17273	17.78
8.81818	17.78
22.0454	17.78
38.8	17.78
48.5	16.7923
3.46429	18.7678
6.92857
18.1875
29.4464
34.6429
44.1696
17.963
19.7593
6.0625
9.09375
14.1458
19.1979
23.2396
28.2917
35.3646
37.3854
45.4688
5.05208
13.1354
16.1667
35.3646
4.7549
26.6275
30.4314
38.9902
42.7941
14.0111
20.4778
29.1
35.5667
40.9556
3.73077
6.52885
11.1923
14.9231
20.5192
26.1154
30.7788
39.1731
8.39423
13.9904
25.1827
39.1731
45.7019
1.94
4.85
8.73
12.61
14.55
33.95
1.05435
36.9022
40.0652
3.88
7.76
13.58
29.1
32.98
40.74
45.59
48.5
2.1087
11.5978
20.0326
31.6304
44.2826
48.5
3.30682
11.0227
13.2273
18.7386
24.25
28.6591
33.0682
41.8864
6.92857
11.8776
28.7041
32.6633
40.5816
44.5408
3.03125
6.0625
9.09375
25.2604
33.3438
38.3958
44.4583
6.46667
10.7778
22.6333
26.9444
32.3333
36.6444
47.4222
4.21739
6.32609
21.087
43.2283
2.15556
7.54444
16.1667
29.1
44.1889
7.46154
13.0577
18.6538
31.7115
41.0385
27.9808
41.9712
1.90196
5.70588
17.1176
36.1373
39.9412
4.66346
7.46154
10.2596
21.4519
27.0481
32.6442
36.375
41.0385
1.90196
4.7549
18.0686
29.4804
34.2353
41.8431
9.7
12.3455
17.6364
22.9273
28.2182
44.9727
26.4545
37.9182
32.98
16.49
22.31
1.97959
24.7449
35.6327
42.5612
11.8776
31.6735
20.1321
28.3679
18.0686
38.9902
40.5816
47.5102
32.98
43.65
21.4519
44.7692
4.85
26.19
2.02083
12.125
21.2188
43.65
47.53
6.65686
33.2843
39.3491
30.6837
10.8878
29.6939
33.6531
1.86538
25.1827
20.5192
40.1058
21.4519
48.5
31.04
27.9808
33.5769
41.9712
33.4111
12.125
22.2292
28.7041
33.2843
43.7451
3.73077
18.6538
27.0481
48.5
10.7778
25.1481
4.66346
8.39423
28.9135
39.1731
36.6038
7.18519
44.0093
25.6765
34.5096
20.5192
34.5096
0.881818
24.6909
37.0364
48.5
31.04
46.56
27.4528
13.0577
37.3077
0.898148
26.0463
48.5
1.94
21.34
14.3704
33.2315
26.1154
36.375
35.4423
1.94
9.7
36.86
21.1636
36.1545
40.5636
7.18519
10.2596
6.65686
10.4608
15.2685
32.0283
12.9911
26.8482
1.83019
16.4717
22.8774
26.5377
28.3679
32.0283
21.34
36.86
11.4118
15.2157
32.3333
19.2035
20.3456
17.3496
18.3495
19.4046
20.946
19.0496
19.2305
18.3949
23.4507
22.3394
24.305
23.406
24.0959
23.105
24.406
18.0395
17.0496
17.0495
18.9485
17.0495
19.9486
19.5948
19.5
19.0949
19.5
19.0394
18.0948
19.0949
18.0495
24.0495
23.4059
22.2094
22.0919
31.074
28.0148
33.6109
42.0052
33.4451
12.159
22.2632
28.7381
33.3183
43.7791
3.76477
18.6879
27.0821
48.534
10.8118
25.1822
4.69746
8.42823
28.9475
39.2071

## Sheet: Fig 2g
Lifetime of dSpRY-gRNA on off-target (s)	Lifetime of dCas9-gRNA on off-target (s)
20.28	632.06
397.02	1374.1
397.02	128.44
397.02	74.62
35.88	27.82
397.02	58.5
220.48	14.04
397.02	94.64
383.5	98.8
354.64	58.5
379.6	6.5
384.28	243.88
384.28	37.18
271.18	260.78
271.18	650
271.18	733.2
109.72	590.2
271.18	85.28
279.24	43.94
279.24	241.8
279.24	347.1
279.24	12.22
215.28	141.7
95.68	166.92
397.02	416
397.02	2.86
396.76	32.24
396.76	297.18
396.76	64.74
325.78	168.74
252.2	103.22
105.3	340.34
340.34	595.4
340.34	1.3
363.48	631.8
397.02	678.6
397.02	4.94
423.02	189.28
374.14	109.72
350.48	174.2
341.38	214.76
	11.18
368.68	52
383.5	36.66
294.06	278.72
313.04	10.66
704.34	421.46
139.36	217.88
690.56	7.8
598	64.74
573.04	15.6
553.54	234
653.12	249.6
707.46	233.48
730.86	478.4
642.98	240.5
655.2	546
638.3	457.6
69.16	468
724.62	175.5
666.38	121.42
298.74	120.38
361.92	153.4
349.96	202.8
361.92	3.38
362.96	47.58
365.3	96.2
357.76	2.86
150.8	20.02
120.12	547.3
160.94	111.8
35.88	858
124.8	624
166.14	130
152.1	598
151.06	96.46
124.54	315.38
56.68	405.6
103.74	94.9
492.44	559
647.4	19.5
562.9	414.7
689	364
686.4	145.6
467.74	150.8
467.74	17.94
57.98	7.54
279.76	15.86
195.78	91.52
83.2	53.82
39	121.68
96.46	1092
98.8	702
728	176.8
92.04	858
68.64	62.4
59.02
55.12
74.88
98.8
38.48
719.42
685.88
313.56
734.5
172.12
72.54
42.38
173.42
141.18
161.72
116.74
165.1
122.46
155.74
140.66
155.48
735.28
713.18
703.04
674.7
455
112.06
97.76
16.12
97.76
92.04
142.48
225.16
177.32
141.44
103.48
42.64
111.28
268.84
268.84
254.28
268.84
268.84
178.1
246.22
193.7
244.66
219.7
211.12
246.22
197.08
140.92
91.26
174.46
292.5
11.7
332.8
245.44
206.96
48.36
29.38
72.54
138.32
123.76
147.94
144.82
602.16
988
458.38
435.24
114.14
28.08
75.92
19.24
12.22
69.16
300.04
237.38
295.36
572
149.76
123.24
118.04
598
624
38.74
3.12
335.14
366.34
650
185.9
176.54
268.06
277.94
1000.08
950.14
1050.05
1010.34
1200.14
800.097
950.09
1050.93
1200.93
1000.39
911.204
851.03
880.12
1301.23
1502.4
890.34
851.23
870.12
750.09
1200.23
1251.43
1350.1
1402.39
1550.23
1450.21
770.06
820.24
1200.45

## Sheet: Fig 3a
[SpRY] (nM)	SpRY fraction bound (normalized)			[SpCas9] (nM)	SpCas9 fraction bound (normalized)
400	1	0.936674	0.977612	1000	0.020596	0.0383436	0.0146801
200	0.902772	0.957783	0.983369	500	0.101446	0.120508	0.127739
100	0.911087	0.944989	0.966098	250	0.0823839	0.0725241	0.0725241
50	0.884222	0.900213	0.918124	125	0.0988168	0.0777826	0.0416301
25	0.808102	0.801706	0.88806	62.5	0.0488606	0.0396582	0.0390009
12.5	0.701919	0.609168	0.68145	31.25	0.0238826	0.0297984	0.0363716
6.25	0.557356	0.583582	0.600213	15.625	0.0192813	0.0238826	0.0238826
3.125	0.320043	0.277186	0.272068	7.8125	0.0146801	0.0232252	0.0245399
1.5625	0.155011	0.108955	0.0680171	3.90625	0.035057	0.020596	0.018624
0.78125	0.071855	0.0590618	0.0641791	1.95312	0.035057	0.020596	0.018624
0.390625	0.0481876	0.0110874	0.0162047	0.976562	0.0153374	-0.00438212	0.0153374
0.195312	0.0149254	-0.00746269	-0.00682303	0.488281	0.0153374	0.0153374	0.0153374
0.0976562	0.00533049	0.00469083	-0.0100213	0.244141	0.00219106	-0.00438212	0.00219106
0.0488281	0.0788913	0.123667	0.0321962	0.0610352	0.00876424	0.0153374	0.0153374
0.0244141	0.0795309	0.0840085	0.049467

## Sheet: Fig 4a
		Cleavage rate (s^-1)
		Pre-formed R-loop	R-loop rate limited
	Cas9 NGG TS	1	4.3
	Cas9 NGG NTS	0.2	2.968
	SpRY NGG TS	0.00183	3.54
	SpRY NGG NTS	0.00169	2.968
	SpRY NGC TS	0.0044	8.409
	SpRY NAC TS	0.00559	8.409

## Sheet: Fig 4b
	Kobs (s^-1)
	Position 1	Position 16
SpCas9 NGG	92.6	5.75
SpRY NGG	0.015	0.004
SpRY NGC	0.022	0.006
SpRY NAC	0.046	0.006

## Sheet: Fig 4c
Time	Product (nM)
0	0
10	0.21376
30	0.76819
60	1.1955
120	2.63482
180	3.56846
240	3.33205
300	4.4589
600	6.72701
900	7.88796
1200	8.35688
1800	8.2391
2700	8.66152
3600	8.72615
7200	8.67015

## Sheet: Fig 4d
Time	Product (nM)
0	0
10	0.22633
30	0.445
60	0.62907
120	1.58572
180	2.4926
240	3.16997
300	3.52434
600	5.61921
900	6.01594
1200	6.62649
1800	6.63693
2700	6.75881
3600	7.32549
7200	7.4078

## Sheet: Fig 4e
Time	Fluorescence (AU)
0.226004	4.2995
0.676	4.34772
1.126	4.37226
1.57599	4.38793
2.02599	4.39842
2.47599	4.4126
2.92598	4.42065
3.37598	4.43397
3.82597	4.44136
4.27597	4.45268
4.72597	4.46025
5.17596	4.46859
5.62596	4.47948
6.07595	4.48606
6.52595	4.4972
6.97595	4.50383
7.42594	4.51602
7.87594	4.52286
8.32593	4.53791
8.77593	4.54211
9.22593	4.54875
9.67592	4.55625
10.1259	4.55817
10.5759	4.56775
11.0259	4.57223
11.4759	4.58264
11.9259	4.5862
12.3759	4.5955
12.8259	4.60016
13.2759	4.60858
13.7259	4.61538
14.1759	4.62014
14.6259	4.62982
15.0759	4.63378
15.5259	4.64492
15.9759	4.64903
16.4259	4.65576
16.8759	4.65911
17.3259	4.66707
17.7759	4.67444
18.2259	4.67767
18.6759	4.68575
19.1258	4.68916
19.5758	4.69836
20.0258	4.70166
20.4758	4.70971
20.9258	4.71346
21.3758	4.71897
21.8258	4.72665
22.2758	4.73015
22.7258	4.73891
23.1758	4.74093
23.6258	4.75088
24.0758	4.75321
24.5258	4.76235
24.9758	4.76483
25.4258	4.77253
25.8758	4.77846
26.3258	4.78104
26.7758	4.7887
27.2258	4.79264
27.6758	4.80083
28.1258	4.80288
28.5758	4.81062
29.0258	4.81416
29.4758	4.81947
29.9258	4.82704
30.3758	4.83043
30.8257	4.8388
31.2757	4.84041
31.7257	4.84782
32.1757	4.85021
32.6257	4.86001
33.0757	4.8623
33.5257	4.86758
33.9757	4.87326
34.4257	4.87781
34.8757	4.88389
35.3257	4.8857
35.7757	4.89454
36.2257	4.89698
36.6757	4.90459
37.1257	4.90644
37.5757	4.91383
38.0257	4.91872
38.4757	4.92125
38.9257	4.9291
39.3757	4.9321
39.8257	4.93909
40.2757	4.94211
40.7257	4.94984
41.1757	4.95144
41.6257	4.95926
42.0757	4.96395
42.5256	4.96812
42.9756	4.97416
43.4256	4.97595
43.8756	4.98334
44.3256	4.98549
44.7756	4.99349
45.2256	4.9952
45.6756	5.00179
46.1256	5.0057
46.5756	5.00915
47.0256	5.01506
47.4756	5.01794
47.9256	5.02467
48.3756	5.02732
48.8256	5.03376
49.2756	5.0356
49.7256	5.04246
50.1756	5.04682
50.6256	5.05108
51.0756	5.05645
51.5256	5.05845
51.9756	5.06628
52.4256	5.06795
52.8756	5.07522
53.3256	5.07669
53.7756	5.08298
54.2255	5.08821
54.6755	5.09054
55.1255	5.09593
55.5755	5.09793
56.0255	5.10579
56.4755	5.1068
56.9255	5.11566
57.3755	5.11628
57.8255	5.12315
58.2755	5.12647
58.7255	5.13073
59.1755	5.13715
59.6255	5.13975
60.0755	5.14761
60.5255	5.14793
60.9755	5.15512
61.4255	5.15703
61.8755	5.16095
62.3255	5.1644
62.7755	5.16819
63.2255	5.17432
63.6755	5.17653
64.1255	5.18331
64.5755	5.18436
65.0255	5.19114
65.4754	5.19114
65.9254	5.19923
66.3755	5.20172
66.8254	5.20652
67.2754	5.21117
67.7254	5.21423
68.1754	5.22104
68.6254	5.22235
69.0754	5.23071
69.5254	5.23166
69.9754	5.23748
70.4254	5.23861
70.8754	5.24408
71.3254	5.24749
71.7754	5.25187
72.2254	5.25773
72.6754	5.2585
73.1254	5.26682
73.5754	5.26636
74.0254	5.27252
74.4754	5.27644
74.9254	5.2788
75.3754	5.28402
75.8254	5.28663
76.2754	5.29326
76.7254	5.29458
77.1753	5.30217
77.6253	5.30274
78.0754	5.30921
78.5253	5.30959
78.9753	5.31637
79.4253	5.31944
79.8753	5.32248
80.3253	5.32788
80.7753	5.32915
81.2253	5.33698
81.6753	5.33793
82.1253	5.34379
82.5753	5.34459
83.0253	5.34973
83.4753	5.35329
83.9253	5.35764
84.3753	5.36105
84.8253	5.36429
85.2753	5.37088
85.7253	5.37132
86.1753	5.37808
86.6253	5.37845
87.0753	5.38368
87.5253	5.38748
87.9753	5.38972
88.4253	5.39472
88.8753	5.39628
89.3252	5.40069
89.7752	5.40332
90.2252	5.41153
90.6752	5.40981
91.1252	5.41709
91.5752	5.41983
92.0252	5.42181
92.4752	5.42688
92.9252	5.42779
93.3752	5.43525
93.8252	5.43503
94.2752	5.44256
94.7252	5.44129
95.1752	5.44869
95.6252	5.45053
96.0752	5.45437
96.5252	5.45824
96.9752	5.461
97.4252	5.46608
97.8752	5.46633
98.3252	5.47342
98.7752	5.47365
99.2252	5.48134
99.6752	5.48243
100.125	5.48625
100.575	5.49118
101.025	5.49139
101.475	5.49743
101.925	5.49888
102.375	5.50623
102.825	5.5046
103.275	5.51108
103.725	5.5129
104.175	5.51967
104.625	5.52179
105.075	5.5225
105.525	5.52911
105.975	5.53004
106.425	5.53492
106.875	5.53502
107.325	5.54088
107.775	5.54169
108.225	5.5465
108.675	5.55054
109.125	5.55275
109.575	5.55729
110.025	5.55645
110.475	5.56442
110.925	5.56419
111.375	5.57071
111.825	5.57238
112.275	5.57604
112.725	5.57946
113.175	5.5827
113.625	5.5886
114.075	5.58933
114.525	5.59523
114.975	5.59603
115.425	5.60168
115.875	5.60119
116.325	5.60632
116.775	5.61049
117.225	5.61107
117.675	5.61588
118.125	5.61688
118.575	5.62322
119.025	5.62346
119.475	5.62946
119.925	5.6292
120.375	5.63332
120.825	5.63702
121.275	5.63962
121.725	5.64577
122.175	5.64617
122.625	5.65154
123.075	5.65076
123.525	5.65735
123.975	5.6587
124.425	5.66268
124.875	5.66635
125.325	5.66754
125.775	5.67274
126.225	5.67293
126.675	5.67957
127.125	5.68049
127.575	5.68502
128.025	5.68538
128.475	5.68994
128.925	5.69184
129.375	5.69571
129.825	5.7007
130.275	5.70063
130.725	5.70648
131.175	5.70642
131.625	5.71319
132.075	5.71257
132.525	5.71683
132.975	5.71966
133.425	5.723
133.875	5.72744
134.325	5.72774
134.775	5.73537
135.225	5.73316
135.675	5.74027
136.125	5.73983
136.575	5.74413
137.025	5.74763
137.475	5.74867
137.925	5.75298
138.375	5.75363
138.825	5.75969
139.275	5.75938
139.725	5.76585
140.175	5.7656
140.625	5.77036
141.075	5.77265
141.525	5.7761
141.975	5.78054
142.425	5.77982
142.875	5.78544
143.325	5.78747
143.775	5.79289
144.225	5.79249
144.675	5.79719
145.125	5.79819
145.575	5.80178
146.025	5.80631
146.475	5.80708
146.925	5.81328
147.375	5.8122
147.825	5.81911
148.275	5.81621
148.725	5.82339
149.175	5.82397
149.625	5.82631
150.075	5.8298
150.525	5.83133
150.975	5.83599
151.425	5.83655
151.875	5.84201
152.325	5.84267
152.775	5.84667
153.225	5.847
153.675	5.85159
154.125	5.85517
154.575	5.85635
155.025	5.86084
155.475	5.86044
155.925	5.86757
156.375	5.86636
156.825	5.87101
157.275	5.8718
157.725	5.87437
158.175	5.87832
158.625	5.88238
159.075	5.87966
159.525	5.88068
159.975	5.88634
160.425	5.88574
160.875	5.89051
161.325	5.89127
161.775	5.89308
162.225	5.89958
162.675	5.90238
163.125	5.90652
163.575	5.90734
164.025	5.91376
164.475	5.9118
164.925	5.91795
165.375	5.91849
165.825	5.92154
166.275	5.9251
166.725	5.92524
167.175	5.93018
167.625	5.92929
168.075	5.93536
168.525	5.93471
168.975	5.94142
169.425	5.93939
169.875	5.94359
170.325	5.94725
170.775	5.94836
171.225	5.95078
171.675	5.95216
172.125	5.95835
172.575	5.95706
173.024	5.96363
173.475	5.96178
173.924	5.96664
174.375	5.96887
174.825	5.97123
175.274	5.97429
175.725	5.9744
176.174	5.98033
176.625	5.97875
177.075	5.98506
177.524	5.98441
177.975	5.98876
178.424	5.99077
178.875	5.99312
179.325	5.99553
179.774	5.99663
180.225	6.00208
180.674	6.00168
181.125	6.00672
181.575	6.00553
182.024	6.01015
182.475	6.01226
182.924	6.01473
183.375	6.01667
183.825	6.01878
184.274	6.02261
184.724	6.02408
185.174	6.02876
185.624	6.02709
186.074	6.03173
186.524	6.03322
186.974	6.03591
187.424	6.03955
187.874	6.03844
188.324	6.04424
188.774	6.04309
189.224	6.04828
189.674	6.04725
190.124	6.05277
190.574	6.05402
191.024	6.05494
191.474	6.05768
191.924	6.05975
192.374	6.06417
192.824	6.06367
193.274	6.07135
193.724	6.06806
194.174	6.07095
194.624	6.06889
195.074	6.0737
195.524	6.07459
195.974	6.0771
196.424	6.08413
196.874	6.08479
197.324	6.08965
197.774	6.08689
198.224	6.09247
198.674	6.09346
199.124	6.09582
199.574	6.09987
200.024	6.09959
200.474	6.10532
200.924	6.1048
201.374	6.1095
201.824	6.11024
202.274	6.11374
202.724	6.11342
203.174	6.11582
203.624	6.11938
204.074	6.12002
204.524	6.12253
204.974	6.12307
205.424	6.12824
205.874	6.12712
206.324	6.13169
206.774	6.13121
207.224	6.13407
207.674	6.13842
208.124	6.13763
208.574	6.14148
209.024	6.14067
209.474	6.14572
209.924	6.1452
210.374	6.14901
210.824	6.14938
211.274	6.15196
211.724	6.1551
212.174	6.15687
212.624	6.15973
213.074	6.16
213.524	6.16509
213.974	6.16447
214.424	6.16887
214.874	6.16801
215.324	6.17083
215.774	6.1738
216.224	6.17445
216.674	6.17774
217.124	6.17828
217.574	6.18283
218.024	6.18302
218.474	6.18616
218.924	6.18493
219.374	6.18828
219.824	6.1907
220.274	6.19308
220.724	6.19479
221.174	6.19571
221.624	6.19968
222.074	6.19822
222.524	6.2047
222.974	6.20303
223.424	6.20683
223.874	6.21016
224.324	6.21026
224.774	6.21219
225.224	6.21306
225.674	6.21747
226.124	6.21648
226.574	6.22244
227.024	6.21965
227.474	6.22386
227.924	6.2266
228.374	6.22888
228.824	6.23094
229.274	6.23212
229.724	6.23677
230.174	6.23415
230.624	6.24063
231.074	6.23667
231.524	6.24141
231.974	6.24463
232.424	6.24431
232.874	6.24709
233.324	6.24859
233.774	6.25352
234.224	6.25106
234.674	6.25614
235.124	6.25565
235.574	6.25986
236.024	6.26021
236.474	6.26292
236.924	6.26677
237.374	6.26398
237.824	6.26914
238.274	6.26787
238.724	6.27312
239.174	6.27961
239.624	6.27609
240.074	6.27597
240.524	6.27923
240.974	6.2866
241.424	6.2858
241.874	6.28798
242.324	6.29623
242.774	6.29237
243.224	6.28981
243.674	6.29329
244.124	6.2933
244.574	6.29662
245.024	6.29978
245.474	6.29966
245.924	6.30153
246.374	6.30178
246.824	6.308
247.274	6.30624
247.724	6.30962
248.174	6.31023
248.624	6.31138
249.074	6.31467
249.524	6.31411
249.974	6.31831
250.424	6.31976
250.874	6.32128
251.324	6.31731
251.774	6.32273
252.224	6.32027
252.674	6.3242
253.124	6.32696
253.574	6.32655
254.024	6.33096
254.474	6.33306
254.924	6.33728
255.374	6.33653
255.824	6.34041
256.274	6.33931
256.724	6.34357
257.174	6.34698
257.624	6.3471
258.074	6.3487
258.524	6.34905
258.974	6.35629
259.424	6.35358
259.874	6.35824
260.324	6.35681
260.774	6.3607
261.224	6.36364
261.674	6.36268
262.124	6.36762
262.574	6.3671
263.024	6.36919
263.474	6.36886
263.924	6.37246
264.374	6.37014
264.824	6.37523
265.274	6.37761
265.724	6.38245
266.174	6.38246
266.624	6.37923
267.074	6.38331
267.524	6.38228
267.974	6.38912
268.424	6.38622
268.874	6.38925
269.324	6.39266
269.774	6.39307
270.224	6.39688
270.674	6.40224
271.124	6.40526
271.574	6.39566
272.024	6.39971
272.474	6.39779
272.924	6.402
273.374	6.40289
273.824	6.40235
274.274	6.40537
274.724	6.40538
275.174	6.40987
275.624	6.40742
276.074	6.41283
276.524	6.41122
276.974	6.4154
277.424	6.41754
277.874	6.42096
278.324	6.42425
278.774	6.42439
279.224	6.42993
279.674	6.4321
280.124	6.43572
280.574	6.42776
281.024	6.43352
281.474	6.4352
281.924	6.43572
282.374	6.43879
282.824	6.4403
283.274	6.44348
283.724	6.443
284.174	6.44657
284.624	6.44493
285.074	6.44846
285.524	6.44997
285.974	6.45151
286.424	6.45291
286.874	6.45486
287.324	6.45671
287.774	6.4568
288.224	6.46047
288.674	6.46
289.124	6.46286
289.574	6.46239
290.024	6.46475
290.474	6.46768
290.924	6.46918
291.373	6.47029
291.824	6.47135
292.274	6.4755
292.724	6.4737
293.173	6.47704
293.623	6.4773
294.074	6.4793
294.524	6.4813
294.974	6.48064
295.423	6.48341
295.873	6.48348
296.324	6.48893
296.774	6.4859
297.224	6.49115
297.673	6.48964
298.123	6.49239
298.574	6.49463
299.024	6.49561
299.474	6.49838
299.923	6.49701
300.373	6.50292
300.824	6.50021
301.274	6.50471
301.724	6.50328
302.173	6.5051
302.623	6.50804
303.074	6.50901
303.523	6.51179
303.973	6.50914
304.423	6.51497
304.873	6.51273
305.323	6.5184
305.773	6.51509
306.223	6.51882
306.673	6.5209
307.123	6.52049
307.573	6.52396
308.023	6.52313
308.473	6.52732
308.923	6.52638
309.373	6.53088
309.823	6.52775
310.273	6.53157
310.723	6.53408
311.173	6.53342
311.623	6.53681
312.073	6.53569
312.523	6.53988
312.973	6.53856
313.423	6.54482
313.873	6.54143
314.323	6.54587
314.773	6.54519
315.223	6.54671
315.673	6.55075
316.123	6.55008
316.573	6.55362
317.023	6.55135
317.473	6.55589
317.923	6.55375
318.373	6.55703
318.823	6.55832
319.273	6.55896
319.723	6.56223
320.173	6.56166
320.623	6.56703
321.073	6.56564
321.523	6.56816
321.973	6.56616
322.423	6.57329
322.873	6.57059
323.323	6.57434
323.773	6.57554
324.223	6.57307
324.673	6.57752
325.123	6.57677
325.573	6.58221
326.023	6.5799
326.473	6.58513
326.923	6.58147
327.373	6.58231
327.823	6.58428
328.273	6.58262
328.723	6.58653
329.173	6.58443
329.623	6.5887
330.073	6.58556
330.523	6.59094
330.973	6.58927
331.423	6.59118
331.873	6.5939
332.323	6.59236
332.773	6.5957
333.223	6.59406
333.673	6.60019
334.123	6.59739
334.573	6.602
335.023	6.60102
335.473	6.6019
335.923	6.60391
336.373	6.60653
336.823	6.61174
337.273	6.61157
337.723	6.61608
338.173	6.61389
338.623	6.61709
339.073	6.61576
339.523	6.61925
339.973	6.6212
340.423	6.62113
340.873	6.62403
341.323	6.62186
341.773	6.6277
342.223	6.62498
342.673	6.62896
343.123	6.62719
343.573	6.62857
344.023	6.63237
344.473	6.63144
344.923	6.63355
345.373	6.63328
345.823	6.63811
346.273	6.63708
346.723	6.6421
347.173	6.63868
347.623	6.64139
348.073	6.64226
348.523	6.64439
348.973	6.64614
349.423	6.64541
349.873	6.64839
350.323	6.64793
350.773	6.65214
351.223	6.64967
351.673	6.65372
352.123	6.65435
352.573	6.65561
353.023	6.65783
353.473	6.65742
353.923	6.66072
354.373	6.65883
354.823	6.66286
355.273	6.66236
355.723	6.66544
356.173	6.66433
356.623	6.66571
357.073	6.66911
357.523	6.66604
357.973	6.67145
358.423	6.66881
358.873	6.67337
359.323	6.67155
359.773	6.67515
360.223	6.67435
360.673	6.6763
361.123	6.67814
361.573	6.67659
362.023	6.68046
362.473	6.67906
362.923	6.68375
363.373	6.68034
363.823	6.68533
364.273	6.68382
364.723	6.68646
365.173	6.68832
365.623	6.68715
366.073	6.69015
366.523	6.68877
366.973	6.69425
367.423	6.69109
367.873	6.69631
368.323	6.69384
368.773	6.69579
369.223	6.69725
369.673	6.69707
370.123	6.69934
370.573	6.69913
371.023	6.70402
371.473	6.70122
371.923	6.70611
372.373	6.70377
372.823	6.70597
373.273	6.70904
373.723	6.70864
374.173	6.71064
374.623	6.70926
375.073	6.71478
375.523	6.71165
375.973	6.71705
376.423	6.71427
376.873	6.7168
377.323	6.71864
377.773	6.7181
378.223	6.72064
378.673	6.71772
379.123	6.72316
379.573	6.72047
380.023	6.72677
380.473	6.72242
380.923	6.72536
381.373	6.72779
381.823	6.72853
382.273	6.72858
382.723	6.72874
383.173	6.7325
383.623	6.72928
384.073	6.73324
384.523	6.7323
384.973	6.73379
385.423	6.73559
385.873	6.73521
386.323	6.73706
386.773	6.73688
387.223	6.74047
387.673	6.73887
388.123	6.74277
388.573	6.7411
389.023	6.74291
389.473	6.74391
389.923	6.7435
390.373	6.74785
390.823	6.74699
391.273	6.74922
391.723	6.7482
392.173	6.75247
392.623	6.75048
393.073	6.75265
393.523	6.75172
393.973	6.75298
394.423	6.75541
394.873	6.75617
395.323	6.75864
395.773	6.75742
396.223	6.76051
396.673	6.75821
397.123	6.76266
397.573	6.76064
398.023	6.76451
398.473	6.76459
398.923	6.76438
399.373	6.7678
399.823	6.76371
400.273	6.77001
400.723	6.76806
401.173	6.77017
401.623	6.76964
402.073	6.7714
402.523	6.77318
402.973	6.77334
403.423	6.77449
403.873	6.77376
404.323	6.77869
404.773	6.77522
405.223	6.77929
405.673	6.7778
406.123	6.77901
406.573	6.78114
407.023	6.77995
407.473	6.78308
407.923	6.78088
408.373	6.78742
408.823	6.78378
409.273	6.7886
409.723	6.78712
410.173	6.78752
410.623	6.7889
411.072	6.78896
411.522	6.79291
411.973	6.79086
412.423	6.79415
412.873	6.79259
413.322	6.79536
413.772	6.79494
414.223	6.79626
414.673	6.79807
415.123	6.79718
415.572	6.79929
416.022	6.79936
416.473	6.80172
416.923	6.80021
417.373	6.80545
417.822	6.80364
418.272	6.80588
418.723	6.80611
419.173	6.80572
419.623	6.80906
420.072	6.80703
420.522	6.81048
420.973	6.80725
421.423	6.81069
421.872	6.81133
422.322	6.81374
422.772	6.81358
423.222	6.81497
423.672	6.81836
424.122	6.8152
424.572	6.82056
425.022	6.81692
425.472	6.82014
425.922	6.81871
426.372	6.82183
426.822	6.82121
427.272	6.82248
427.722	6.82405
428.172	6.8242
428.622	6.82636
429.072	6.82403
429.522	6.82698
429.972	6.82608
430.422	6.82788
430.872	6.82862
431.322	6.82634
431.772	6.82989
432.222	6.82882
432.672	6.83249
433.122	6.8309
433.572	6.83503
434.022	6.83375
434.472	6.83423
434.922	6.83515
435.372	6.83565
435.822	6.83746
436.272	6.83598
436.722	6.84101
437.172	6.83765
437.622	6.84188
438.072	6.83804
438.522	6.84201
438.972	6.84199
439.422	6.84283
439.872	6.84474
440.322	6.8436
440.772	6.84686
441.222	6.84421
441.672	6.84955
442.122	6.84525
442.572	6.84936
443.022	6.84877
443.472	6.84948
443.922	6.85067
444.372	6.85142
444.822	6.85362
445.272	6.85032
445.722	6.85527
446.172	6.85374
446.622	6.85585
447.072	6.85726
447.522	6.85736
447.972	6.85957
448.422	6.85833
448.872	6.86234
449.322	6.85873
449.772	6.86337
450.222	6.86139
450.672	6.86473
451.122	6.86428
451.572	6.86416
452.022	6.86743
452.472	6.86828
452.922	6.86863
453.372	6.86777
453.822	6.8717
454.272	6.86887
454.722	6.87263
455.172	6.87221
455.622	6.87288
456.072	6.87295
456.522	6.87446
456.972	6.87641
457.422	6.87429
457.872	6.87824
458.322	6.87643
458.772	6.87968
459.222	6.87789
459.672	6.87923
460.122	6.88023
460.572	6.88124
461.022	6.88439
461.472	6.88232
461.922	6.88548
462.372	6.88329
462.822	6.88586
463.272	6.88465
463.722	6.88725
464.172	6.88774
464.622	6.88828
465.072	6.88883
465.522	6.88754
465.972	6.89162
466.422	6.88955
466.872	6.89442
467.322	6.89255
467.772	6.89423
468.222	6.90145
468.672	6.89898
469.122	6.89788
469.572	6.89623
470.022	6.89861
470.472	6.89668
470.922	6.90158
471.372	6.89886
471.822	6.90007
472.272	6.90177
472.722	6.9025
473.172	6.90264
473.622	6.9033
474.072	6.9037
474.522	6.90228
474.972	6.90545
475.422	6.90336
475.872	6.90712
476.322	6.90721
476.772	6.90639
477.222	6.90861
477.672	6.90874
478.122	6.91103
478.572	6.90881
479.022	6.91266
479.472	6.9079
479.922	6.91172
480.372	6.91291
480.822	6.91303
481.272	6.91458
481.722	6.91409
482.172	6.91696
482.622	6.91549
483.072	6.91917
483.522	6.91466
483.972	6.91943
484.422	6.91952
484.872	6.919
485.322	6.92637
485.772	6.92103
486.222	6.92166
486.672	6.92225
487.122	6.92548
487.572	6.92137
488.022	6.92553
488.472	6.92424
488.922	6.92478
489.372	6.92681
489.822	6.92665
490.272	6.92762
490.722	6.92574
491.172	6.93159
491.622	6.9268
492.072	6.93087
492.522	6.93109
492.972	6.93124
493.422	6.93355
493.872	6.93301
494.322	6.93368
494.772	6.93179
495.222	6.93726
495.672	6.93379
496.122	6.93602
496.572	6.93691
497.022	6.93621
497.472	6.93913
497.922	6.93839
498.372	6.93986
498.822	6.93796
499.272	6.94303
499.722	6.9402
500.172	6.94269
500.622	6.94172
501.072	6.94428
501.522	6.94417
501.972	6.94595
502.422	6.94674
502.872	6.94492
503.322	6.94767
503.772	6.9469
504.222	6.94948
504.672	6.94754
505.122	6.94788
505.572	6.95005
506.022	6.95089
506.472	6.95136
506.922	6.9505
507.372	6.95499
507.822	6.95187
508.272	6.95578
508.722	6.9544
509.172	6.95451
509.622	6.95521
510.072	6.95517
510.522	6.9569
510.972	6.95545
511.422	6.95983
511.872	6.95482
512.322	6.96091
512.772	6.95727
513.222	6.95947
513.672	6.96073
514.122	6.96099
514.572	6.96135
515.022	6.95951
515.472	6.96504
515.922	6.9603
516.372	6.96435
516.822	6.96142
517.272	6.96466
517.722	6.96535
518.172	6.96517
518.622	6.96744
519.072	6.96512
519.522	6.97017
519.972	6.96666
520.422	6.97088
520.872	6.96689
521.322	6.97039
521.772	6.97127
522.222	6.97162
522.672	6.97453
523.122	6.97145
523.572	6.97385
524.022	6.9726
524.472	6.97621
524.922	6.97191
525.372	6.97538
525.822	6.97596
526.272	6.9759
526.722	6.97674
527.172	6.97619
527.622	6.97886
528.072	6.97711
528.521	6.98045
528.971	6.97843
529.422	6.9803
529.871	6.98029
530.322	6.97919
530.771	6.98133
531.221	6.98081
531.672	6.98386
532.121	6.9813
532.572	6.98485
533.021	6.98224
533.471	6.98402
533.922	6.98549
534.371	6.98358
534.822	6.98688
535.271	6.98628
535.721	6.98882
536.172	6.98623
536.621	6.99105
537.072	6.98834
537.521	6.99129
537.971	6.99174
538.422	6.99114
538.871	6.99428
539.322	6.99314
539.771	6.99294
540.221	6.99281
540.671	6.99712
541.121	6.99174
541.571	6.99667
542.021	6.99603
542.471	6.99573
542.921	7.00042
543.371	6.99697
543.821	6.99866
544.271	6.99838
544.721	7.00164
545.171	6.99942
545.621	7.00223
546.071	7.00109
546.521	7.00165
546.971	7.00305
547.421	7.00319
547.871	7.00515
548.321	7.00384
548.771	7.00747
549.221	7.00307
549.671	7.00935
550.121	7.00483
550.571	7.00588
551.021	7.00814
551.471	7.00727
551.921	7.00932
552.371	7.00605
552.821	7.01187
553.271	7.00716
553.721	7.01277
554.171	7.00853
554.621	7.01053
555.071	7.01118
555.521	7.01121
555.971	7.01334
556.421	7.01225
556.871	7.01697
557.321	7.01234
557.771	7.01712
558.221	7.01365
558.671	7.01511
559.121	7.01826
559.571	7.01719
560.021	7.01858
560.471	7.01658
560.921	7.01983
561.371	7.01674
561.821	7.02115
562.271	7.01833
562.721	7.02051
563.171	7.02136
563.621	7.02145
564.071	7.02213
564.521	7.02081
564.971	7.02409
565.421	7.02112
565.871	7.02336
566.321	7.02189
566.771	7.02329
567.221	7.02456
567.671	7.02431
568.121	7.02579
568.571	7.02501
569.021	7.02709
569.471	7.02551
569.921	7.02914
570.371	7.02542
570.821	7.02883
571.271	7.02757
571.721	7.02775
572.171	7.02996
572.621	7.02814
573.071	7.03269
573.521	7.02918
573.971	7.03224
574.421	7.03026
574.871	7.03371
575.321	7.03235
575.771	7.03925
576.221	7.03444
576.671	7.03299
577.121	7.03509
577.571	7.03356
578.021	7.03759
578.471	7.0342
578.921	7.03594
579.371	7.03484
579.821	7.03734
580.271	7.03691
580.721	7.03656
581.171	7.03795
581.621	7.03521
582.071	7.04154
582.521	7.03732
582.971	7.0411
583.421	7.03899
583.871	7.0403
584.321	7.04296
584.771	7.04174
585.221	7.04251
585.671	7.04148
586.121	7.04422
586.571	7.04114
587.021	7.04558
587.471	7.04191
587.921	7.04401
588.371	7.04667
588.821	7.04365
589.271	7.04656
589.721	7.04559
590.171	7.0483
590.621	7.04594
591.071	7.05045
591.521	7.04577
591.971	7.04845
592.421	7.04964
592.871	7.04881
593.321	7.05127
593.771	7.05021
594.221	7.05396
594.671	7.04911
595.121	7.05399
595.571	7.05024
596.021	7.05367
596.471	7.05496
596.921	7.05442
597.371	7.05431
597.821	7.05424
598.271	7.05618
598.721	7.05122
599.171	7.03941
599.621	7.0329
600.071	7.03919
600.521	7.03525
600.971	7.03951
601.421	7.03637
601.871	7.03477
602.321	7.05631
602.771	7.03418
603.221	7.0471
603.671	7.05
604.121	7.05846
604.571	7.05772
605.021	7.05617
605.471	7.0362
605.921	7.03689
606.371	7.04706
606.821	7.03555
607.271	7.05774
607.721	7.05265
608.171	7.01947
608.621	7.05702
609.071	7.06095
609.521	7.03894
609.971	7.06202
610.421	7.06405
610.871	7.03733
611.321	7.0661
611.771	7.06115
612.221	7.03956
612.671	7.06218
613.121	7.06355
613.571	7.06538
614.021	7.06633
614.471	7.0682
614.921	7.06602
615.371	7.07093
615.821	7.06687
616.271	7.07111
616.721	7.07077
617.171	7.07118
617.621	7.07295
618.071	7.07204
618.521	7.07908
618.971	7.07146
619.421	7.07614
619.871	7.07369
620.321	7.07846
620.771	7.07358
621.221	7.07766
621.671	7.07862
622.121	7.07727
622.571	7.07928
623.021	7.07683
623.471	7.07994
623.921	7.07621
624.371	7.07925
624.821	7.07632
625.271	7.07779
625.721	7.07861
626.171	7.07912
626.621	7.07998
627.071	7.07832
627.521	7.08149
627.971	7.08018
628.421	7.08545
628.871	7.08078
629.321	7.08171
629.771	7.08294
630.221	7.08334
630.671	7.08427
631.121	7.08176
631.571	7.0844
632.021	7.08334
632.471	7.0874
632.921	7.08351
633.371	7.08732
633.821	7.08563
634.271	7.08531
634.721	7.08802
635.171	7.08615
635.621	7.08827
636.071	7.08755
636.521	7.09164
636.971	7.08745
637.421	7.09102
637.871	7.08936
638.321	7.09059
638.771	7.09213
639.221	7.09407
639.671	7.09242
640.121	7.09082
640.571	7.0941
641.021	7.09044
641.471	7.0946
641.921	7.09173
642.371	7.09241
642.821	7.09544
643.271	7.09327
643.721	7.09458
644.171	7.09274
644.621	7.09865
645.071	7.09207
645.521	7.09773
645.971	7.095
646.421	7.09375
646.871	7.09875
647.321	7.09503
647.77	7.0977
648.221	7.09641
648.67	7.10041
649.12	7.09544
649.571	7.09934
650.02	7.09829
650.471	7.09717
650.92	7.10094
651.37	7.10115
651.821	7.09918
652.27	7.09838
652.721	7.10287
653.17	7.09795
653.62	7.10237
654.071	7.10078
654.52	7.10175
654.971	7.10346
655.42	7.1027
655.87	7.10346
656.321	7.10246
656.77	7.10482
657.221	7.10321
657.67	7.1069
658.12	7.10233
658.571	7.10714
659.02	7.10633
659.47	7.10667
659.92	7.10717
660.37	7.10576
660.82	7.10883
661.27	7.10425
661.72	7.10894
662.17	7.10501
662.62	7.10749
663.07	7.10908
663.52	7.10925
663.97	7.11016
664.42	7.10934
664.87	7.11066
665.32	7.10851
665.77	7.11192
666.22	7.10861
666.67	7.11008
667.12	7.11081
667.57	7.11169
668.02	7.11204
668.47	7.11135
668.92	7.1118
669.37	7.10875
669.82	7.11215
670.27	7.10992
670.72	7.11221
671.17	7.11249
671.62	7.11195
672.07	7.11423
672.52	7.11222
672.97	7.11348
673.42	7.11097
673.87	7.1157
674.32	7.11259
674.77	7.1144
675.22	7.11538
675.67	7.11525
676.12	7.11705
676.57	7.11487
677.02	7.11591
677.47	7.1164
677.92	7.11719
678.37	7.11552
678.82	7.11811
679.27	7.11748
679.72	7.11779
680.17	7.11926
680.62	7.11668
681.07	7.11969
681.52	7.11757
681.97	7.12014
682.42	7.11856
682.87	7.1211
683.32	7.11921
683.77	7.11964
684.22	7.12321
684.67	7.11895
685.12	7.12228
685.57	7.12093
686.02	7.1232
686.47	7.1225
686.92	7.12516
687.37	7.123
687.82	7.12251
688.27	7.12544
688.72	7.12392
689.17	7.12651
689.62	7.12534
690.07	7.12675
690.52	7.12373
690.97	7.12587
691.42	7.12621
691.87	7.12528
692.32	7.12772
692.77	7.12802
693.22	7.12927
693.67	7.12725
694.12	7.12988
694.57	7.12799
695.02	7.12939
695.47	7.12941
695.92	7.12955
696.37	7.1314
696.82	7.12754
697.27	7.13029
697.72	7.12955
698.17	7.13081
698.62	7.12904
699.07	7.13278
699.52	7.13079
699.97	7.13048
700.42	7.13249
700.87	7.13084
701.32	7.13317
701.77	7.13183
702.22	7.1329
702.67	7.12971
703.12	7.13344
703.57	7.13133
704.02	7.13138
704.47	7.13475
704.92	7.13147
705.37	7.13448
705.82	7.13432
706.27	7.13515
706.72	7.13174
707.17	7.13487
707.62	7.1333
708.07	7.13488
708.52	7.13711
708.97	7.1363
709.42	7.13623
709.87	7.13549
710.32	7.13671
710.77	7.13539
711.22	7.13774
711.67	7.13697
712.12	7.13649
712.57	7.13765
713.02	7.13673
713.47	7.13936
713.92	7.13777
714.37	7.13965
714.82	7.13885
715.27	7.13918
715.72	7.13904
716.17	7.13835
716.62	7.14102
717.07	7.13961
717.52	7.1403
717.97	7.14031
718.42	7.14093
718.87	7.14011
719.32	7.14297
719.77	7.13939
720.22	7.14302
720.67	7.14243
721.12	7.1418
721.57	7.14366
722.02	7.14189
722.47	7.14317
722.92	7.14295
723.37	7.14421
723.82	7.14083
724.27	7.14477
724.72	7.14282
725.17	7.14283
725.62	7.14499
726.07	7.14353
726.52	7.14616
726.97	7.14561
727.42	7.14666
727.87	7.14437
728.32	7.14574
728.77	7.14577
729.22	7.14532
729.67	7.1509
730.12	7.14676
730.57	7.15005
731.02	7.14703
731.47	7.14726
731.92	7.14592
732.37	7.14772
732.82	7.14646
733.27	7.14849
733.72	7.14841
734.17	7.14821
734.62	7.14966
735.07	7.14853
735.52	7.14954
735.97	7.14942
736.42	7.15069
736.87	7.16669
737.32	7.16261
737.77	7.15595
738.22	7.15198
738.67	7.15807
739.12	7.15821
739.57	7.15661
740.02	7.1545
740.47	7.15609
740.92	7.16272
741.37	7.1634
741.82	7.16075
742.27	7.15524
742.72	7.15697
743.17	7.15822
743.62	7.16452
744.07	7.16583
744.52	7.16484
744.97	7.16395
745.42	7.16014
745.87	7.15824
746.32	7.15566
746.77	7.1572
747.22	7.15645
747.67	7.15713
748.12	7.15626
748.57	7.15715
749.02	7.15646
749.47	7.15685
749.92	7.15907
750.37	7.15854
750.82	7.15852
751.27	7.15722
751.72	7.15849
752.17	7.15681
752.62	7.15747
753.07	7.1575
753.52	7.15612
753.97	7.15969
754.42	7.15716
754.87	7.16012
755.32	7.15767
755.77	7.16115
756.22	7.16174
756.67	7.16802
757.12	7.16241
757.57	7.16103
758.02	7.1628
758.47	7.16178
758.92	7.16298
759.37	7.16109
759.82	7.16282
760.27	7.16152
760.72	7.1631
761.17	7.16018
761.62	7.16144
762.07	7.16404
762.52	7.16323
762.97	7.164
763.42	7.16261
763.87	7.16456
764.32	7.16279
764.77	7.1657
765.22	7.16283
765.67	7.16306
766.12	7.16601
766.569	7.1634
767.019	7.16677
767.47	7.16487
767.919	7.1662
768.37	7.1654
768.819	7.16732
769.269	7.16336
769.72	7.16493
770.169	7.16743
770.62	7.16675
771.069	7.17153
771.519	7.16775
771.97	7.16887
772.419	7.16683
772.87	7.16948
773.319	7.16751
773.769	7.16729
774.22	7.16937
774.669	7.1688
775.12	7.16943
775.569	7.16865
776.019	7.17132
776.47	7.16911
776.919	7.17051
777.37	7.16992
777.819	7.1704
778.269	7.17079
778.719	7.17027
779.169	7.17159
779.619	7.17092
780.069	7.17286
780.519	7.1722
780.969	7.17342
781.419	7.17149
781.869	7.17282
782.319	7.17142
782.769	7.17285
783.219	7.17373
783.669	7.1715
784.119	7.17466
784.569	7.17343
785.019	7.17597
785.469	7.17273
785.919	7.17399
786.369	7.17232
786.819	7.17333
787.269	7.1748
787.719	7.17352
788.169	7.17684
788.619	7.17407
789.069	7.17637
789.519	7.17497
789.969	7.17637
790.419	7.17587
790.869	7.17564
791.319	7.17761
791.769	7.17436
792.219	7.17712
792.669	7.17471
793.119	7.17906
793.569	7.17642
794.019	7.1765
794.469	7.17601
794.919	7.17638
795.369	7.17777
795.819	7.17646
796.269	7.17938
796.719	7.17675
797.169	7.17781
797.619	7.17787
798.069	7.17758
798.519	7.17614
798.969	7.17611
799.419	7.17858
799.869	7.17792
800.319	7.1795
800.769	7.17875
801.219	7.179
801.669	7.17818
802.119	7.18012
802.569	7.17597
803.019	7.17589
803.469	7.17916
803.919	7.17828
804.369	7.1806
804.819	7.17804
805.269	7.18019
805.719	7.1788
806.169	7.1801
806.619	7.17821
807.069	7.17971
807.519	7.1806
807.969	7.17989
808.419	7.18116
808.869	7.18077
809.319	7.18051
809.769	7.18231
810.219	7.18308
810.669	7.18013
811.119	7.18351
811.569	7.18077
812.019	7.18091
812.469	7.18166
812.919	7.18067
813.369	7.18398
813.819	7.18109
814.269	7.18264
814.719	7.18256
815.169	7.18249
815.619	7.18267
816.069	7.18335
816.519	7.18581
816.969	7.18463
817.419	7.18442
817.869	7.18389
818.319	7.18621
818.769	7.18456
819.219	7.18617
819.669	7.18472
820.119	7.18569
820.569	7.18736
821.019	7.18496
821.469	7.18709
821.919	7.1852
822.369	7.18666
822.819	7.18556
823.269	7.18502
823.719	7.18518
824.169	7.18485
824.619	7.18802
825.069	7.1867
825.519	7.18767
825.969	7.18682
826.419	7.18862
826.869	7.18719
827.319	7.18609
827.769	7.18611
828.219	7.18718
828.669	7.18797
829.119	7.18835
829.569	7.18967
830.019	7.18758
830.469	7.19044
830.919	7.18915
831.369	7.18986
831.819	7.18726
832.269	7.18865
832.719	7.18923
833.169	7.18807
833.619	7.19017
834.069	7.18785
834.519	7.19056
834.969	7.189
835.419	7.18931
835.869	7.18921
836.319	7.18984
836.769	7.19121
837.219	7.18927
837.669	7.19181
838.119	7.1901
838.569	7.19111
839.019	7.19025
839.469	7.19076
839.919	7.19082
840.369	7.19133
840.819	7.19254
841.269	7.19215
841.719	7.19159
842.169	7.19038
842.619	7.19276
843.069	7.19237
843.519	7.1933
843.969	7.19317
844.419	7.19332
844.869	7.19313
845.319	7.19262
845.769	7.19321
846.219	7.19349
846.669	7.19313
847.119	7.19131
847.569	7.19269
848.019	7.19267
848.469	7.19196
848.919	7.19519
849.369	7.19326
849.819	7.19475
850.269	7.19296
850.719	7.19508
851.169	7.19417
851.619	7.19527
852.069	7.19223
852.519	7.19423
852.969	7.19474
853.419	7.19201
853.869	7.19603
854.319	7.19906
854.769	7.19615
855.219	7.19358
855.669	7.20027
856.119	7.19479
856.569	7.19362
857.019	7.1967
857.469	7.19286
857.919	7.19725
858.369	7.19332
858.819	7.19646
859.269	7.19564
859.719	7.19517
860.169	7.19477
860.619	7.19445
861.069	7.19552
861.519	7.19372
861.969	7.19755
862.419	7.19301
862.869	7.19528
863.319	7.19409
863.769	7.19671
864.219	7.19537
864.669	7.19748
865.119	7.1947
865.569	7.19324
866.019	7.19628
866.469	7.19436
866.919	7.19502
867.369	7.19528
867.819	7.1967
868.269	7.19533
868.719	7.194
869.169	7.19456
869.619	7.19514
870.069	7.19702
870.519	7.19615
870.969	7.1959
871.419	7.1953
871.869	7.1977
872.319	7.19613
872.769	7.1966
873.219	7.19563
873.669	7.19623
874.119	7.19734
874.569	7.19562
875.019	7.19739
875.469	7.19627
875.919	7.19764
876.369	7.19528
876.819	7.19727
877.269	7.19607
877.719	7.19703
878.169	7.1981
878.619	7.19568
879.069	7.19885
879.519	7.19553
879.969	7.19926
880.419	7.19647
880.869	7.19688
881.319	7.1959
881.769	7.19761
882.219	7.19986
882.669	7.1965
883.119	7.19822
883.569	7.19619
884.019	7.19759
884.468	7.19789
884.918	7.19817
885.369	7.19696
885.818	7.19697
886.269	7.19838
886.718	7.19651
887.168	7.19792
887.619	7.19701
888.068	7.19854
888.519	7.19686
888.968	7.19685
889.418	7.1975
889.869	7.19771
890.318	7.19964
890.769	7.19606
891.218	7.20038
891.668	7.19813
892.119	7.2
892.568	7.19918
893.019	7.20045
893.468	7.19954
893.918	7.1991
894.369	7.1996
894.818	7.20052
895.269	7.20144
895.718	7.19944
896.168	7.20242
896.618	7.20064
897.068	7.20348
897.518	7.19941
897.968	7.20009
898.418	7.20001
898.868	7.19994
899.318	7.20215
[truncated: 1 more rows]

## Sheet: Fig 4f
Time	Product (nM)
0	0
0.01	0.145018
0.05	0.321946
0.125	0.572056
0.25	0.771944
0.6	0.917357
1	0.973763
2	1.05086
4	1.09584
6	1.09915
10	1.06301

## Sheet: Fig 4g
Time	Product (nM)
0	0
0.01	0.243369
0.05	0.435496
0.125	0.650773
0.25	1.16152
0.6	1.92039
1	2.48031
2	3.16158
4	3.80324
6	3.99422
10	4.15773

[truncated: 9 more sheets: Fig 5d, Fig 6f, Fig 6g, Fig 6h, Fig 6i, Fig 6j, Supplementary Fig 5, Supplementary Fig 6, Supplementary Fig 10]
